# Supplementary material for: Beneficial Effect of Gastrodia elata Blume and Poria cocos Wolf Administration on Acute UVB Irradiation by Alleviating Inflammation through Promoting the Gut-Skin Axis
Source: Int J Mol Sci. 2022 Sep 16;23(18):10833. doi: 10.3390/ijms231810833 (PMC9504230; doi:10.3390/ijms231810833)
Supplement: Supplementary file 1 [file ijms-23-10833-s001.zip]

Archive with 1 entries (1 files):
- ijms-1875915-supplementary.pdf
